# Supplementary material for: GelMA Hydrogel as a Promising Delivery System for Osthole in the Treatment of Rheumatoid Arthritis: Targeting the miR-1224-3p/AGO1 Axis
Source: Int J Mol Sci. 2023 Aug 25;24(17):13210. doi: 10.3390/ijms241713210 (PMC10488209; doi:10.3390/ijms241713210)
Supplement: Supplementary file 1 [file ijms-24-13210-s001.zip]

Archive with 1 entries (1 files):
- ijms-2554676-supplementary.xls
