# Supplementary material for: GelMA Hydrogel as a Promising Delivery System for Osthole in the Treatment of Rheumatoid Arthritis: Targeting the miR-1224-3p/AGO1 Axis
Source: Int J Mol Sci. 2023 Aug 25;24(17):13210. doi: 10.3390/ijms241713210 (PMC10488209; doi:10.3390/ijms241713210)
Supplement: Supplementary file 1 [file ijms-24-13210-s001.zip › ijms-2554676-supplementary.xls]

## Sheet: Sheet1
Supplementary Table S1. Histological evaluation was based on five parameters. The modified Mankin score is measured as the sum of the parameter grades.
Articular cartilage structure					Grade
	Normal				0
	Surface irregularities				1
	Pannus and surface irregularities				2
	Clefts to transitional zone				3
	Clefts to radial zone				4
	Clefts to calcified zone				5
	Complete disorganisation				6
Arrangement of chondrocytes					Grade
	Normal				0
	Diffuse hypercellularity				1
	Cloning				2
	Hypocellularity				3
Tidemark integrity					Grade
	Intact				0
	Crossed by blood vessels				1
Subchondral bone morphology					Grade
	Normal				0
	Cyst development				1
Subchondral necrosis					Grade
	Absent				0
	Present				1
